# Supplementary material for: Magnetically driven capsules with multimodal response and multifunctionality for biomedical applications
Source: Nat Commun. 2024 Feb 29;15:1839. doi: 10.1038/s41467-024-46046-9 (PMC10904804; doi:10.1038/s41467-024-46046-9)
Supplement: Supplementary file 18 — Source data [file 41467_2024_46046_MOESM18_ESM.xlsx]

## Sheet: Figure 2a
Figure 2a
	0.3
	Magnetizing field (Oe)	30000.3	30000.3	28462.5	28292.7	28027.7	26913.3	26723.5	26438.8	26243.8	26043.8	25843.7	25648.6	25453.6	25253.7	25053.6	24853.8	24659	24464	24263.9	24064	23864.4	23669.7	23469.7	23269.6	23074.9	22875.1	22675.2	22480.1	22280.1	22085	21879.9	21689.9	21484.8	21284.9	21095	20895.3	20695.2	20490.2	20290.6	20105.9	19901.1	19706	19506	19306.2	19106.5	18911.4	18711.4	18511.4
	Magnetization (kA/m)	53.3583	53.3629	52.9269	52.7949	52.718	52.4102	52.2743	52.2093	52.1388	52.0688	51.9929	51.9298	51.8506	51.7937	51.7185	51.661	51.5832	51.526	51.4442	51.3862	51.3093	51.2407	51.162	51.1024	51.0205	50.9545	50.877	50.8033	50.7254	50.6486	50.5746	50.5026	50.4316	50.354	50.2896	50.2104	50.1429	50.0578	49.985	49.8929	49.8239	49.7392	49.6693	49.5775	49.502	49.4153	49.3465	49.2535
	0.5
	Magnetizing field (Oe)	30000.5	30000.5	29861.3	29607.3	29407.3	29212.3	29012.2	28817.3	28617.4	28412.7	28222.8	28022.8	27822.7	27623.1	27428.4	27228.4	27028.4	26833.4	26633.7	26433.9	26233.9	26043.9	25843.7	25643.5	25448.6	25243.6	25053.5	24853.8	24653.9	24454	24258.9	24064	23864.4	23664.7	23459.6	23264.6	23074.9	22875.1	22670.2	22475.1	22275.1	22074.9	21879.8	21684.8	21479.7	21284.9	21085	20885.2
	Magnetization (kA/m)	121.598	121.589	121.457	121.345	121.164	121.041	120.88	120.759	120.597	120.458	120.296	120.163	119.988	119.851	119.683	119.537	119.367	119.236	119.046	118.912	118.765	118.62	118.479	118.317	118.15	118.003	117.826	117.678	117.503	117.34	117.164	117.016	116.856	116.699	116.531	116.377	116.202	116.052	115.878	115.702	115.528	115.344	115.169	114.972	114.823	114.647	114.5	114.31
	0.7
	Magnetizing field (Oe)	30000.1	30000.2	29861.1	29611.9	29411.9	29207	29012	28816.9	28622	28417.4	28222.5	28022.5	27832.5	27632.8	27433.1	27233.1	27028.1	26833.1	26643.3	26443.5	26243.6	26043.5	25843.4	25648.2	25453.2	25248.2	25053.2	24853.5	24658.6	24463.6	24263.6	24058.6	23864	23669.3	23464.3	23269.2	23074.5	22869.7	22674.8	22474.7	22279.7	22074.6	21879.5	21684.5	21484.4	21289.5	21089.7	20894.9
	Magnetization (kA/m)	223.876	223.922	223.707	223.431	223.185	222.899	222.626	222.339	222.088	221.778	221.535	221.22	221.008	220.726	220.492	220.201	219.941	219.605	219.382	219.013	218.756	218.488	218.237	217.93	217.689	217.399	217.099	216.805	216.538	216.23	215.933	215.607	215.309	214.993	214.721	214.417	214.12	213.828	213.519	213.242	212.898	212.648	212.333	212.02	211.678	211.387	211.015	210.719
[truncated: 549 more columns]

## Sheet: Figure 2c
Figure 2c
		Magnetic Particles mass of frame	Value 2	Value 2	Value 3	Average	Standrad deviation
		0.3	6.8	7.3	7.4	7.16667	0.321455
		0.5	11.47	12.51	12.89	12.29	0.735119
		0.7	22.57	23.7	21.16	22.4767	1.27257

## Sheet: Figure 2d
Figure 2d
		70% mass
		Magnetic field (mT)	Bending angle			Average	Standrad deviation
		22.57	49.754	50.42	51.486	50.5533	0.87366
		25	49.953	52.01	53.506	51.823	1.78387
		30	53.598	54.512	54.227	54.1123	0.46766
		35	57.084	54.185	54.596	55.2883	1.56861
		40	58.553	55.978	60.86	58.4637	2.44223
		35	57.419	54.161	58.6448	56.7416	2.31738
		30	54.666	54.259	57.679	55.5347	1.86816
		25	52.548	51.339	52.856	52.2477	0.80186
		20	49.563	48.777	49.105	49.1483	0.39479
		15	45.614	44.429	46.13	45.391	0.87215
		10	38.438	40.086	38.708	39.0773	0.8839
		5	0	0	0	0	0
		0	0	0	0	0	0
		50% mass
		Magnetic field (mT)	Bending angle			Average	Standrad deviation
		11.47	40.57	41.32	39.57	40.4867	0.87797
		15	46.94	44.817	45.831	45.8627	1.06185
		20	51.34	49.796	50.942	50.6927	0.80163
		25	52.525	54.114	55.362	54.0003	1.42191
		30	54.042	57.094	53.766	54.9673	1.84691
		35	58.602	56.436	56.291	57.1097	1.29443
		40	60.526	57.733	61.737	59.9987	2.05343
		35	60.403	56.416	56.524	57.781	2.27136
		30	57.416	55.824	53.937	55.7257	1.74158
		25	55.402	52.703	53.311	53.8053	1.41578
		20	52.043	51.754	52.944	52.247	0.62067
		15	47.957	48.697	48.343	48.3323	0.37012
		10	42.277	41.089	42.028	41.798	0.62651
		5	29.575	26.598	26.536	27.5697	1.73695
		4.24	0	0	0	0	0
		0	0	0	0	0	0
		30% mass
		Magnetic field (mT)	Bending angle			Average	Standrad deviation
		6.8	30.54	33.754	31.74	32.0113	1.62409
		10	37.23	38.254	38.404	37.9627	0.63893
		15	44.36	43.327	45.554	44.4137	1.11447
		20	48.237	49.328	50.371	49.312	1.06709
		25	52.111	51.392	52.394	51.9657	0.51657
		30	53.954	54.043	55.023	54.34	0.59317
		35	56.714	56.169	56.37	56.4177	0.27561
		40	58.066	56.9	60.524	58.4967	1.84999
		35	55.326	57.322	56.193	56.2803	1.00086
		30	53.822	55.178	56.853	55.2843	1.5183
		25	52.701	53.391	54.045	53.379	0.67208
		20	51.546	50.503	53.139	51.7293	1.32753
		15	45.924	45.685	47.667	46.4253	1.08193
		10	39.014	41.997	40.887	40.6327	1.50768
		5	28.274	31.128	27.362	28.9213	1.96468
		2.5	0	0	0	0	0
		0	0	0	0	0	0
		0% mass
		Magnetic field (mT)	Bending angle			Average	Standrad deviation
		0	0	0	0	0	0
		5	25.916	27.862	28.715	27.4977	1.43463
		10	38.819	37.613	39.309	38.5803	0.87283
		15	45.253	46.343	45.831	45.809	0.54533
		20	49.5	51.12	53.274	51.298	1.89329
		25	51.022	55.158	56.187	54.1223	2.73382
		30	55.215	57.185	53.937	55.4457	1.63624
		35	55.87	62.051	59.01	58.977	3.09063
		40	56.685	60.375	60.209	59.0897	2.08416
		35	55.87	62.051	59.01	58.977	3.09063
		30	55.215	57.185	53.937	55.4457	1.63624
		25	51.022	55.158	56.187	54.1223	2.73382
		20	49.5	51.12	53.274	51.298	1.89329
		15	45.253	46.343	45.831	45.809	0.54533
		10	38.819	37.613	39.309	38.5803	0.87283
		5	25.916	27.862	28.715	27.4977	1.43463
		0	0	0	0	0	0

## Sheet: Figure 2e
Figure 2e
		Magnetic Particles mass of frame	Critical pressure (kPa)			Average	Standrad deviation
		0	2408.04	2496.82	2502.36	2469.07	52.9291
		0.3	4355.56	3118.24	3784.06	3752.62	619.254
		0.5	5714.93	5382.02	5332.09	5476.35	208.123
		0.7	10852.8	11285.6	10947.1	11028.5	227.578

## Sheet: Figure 2g
Figure 2g
		Magnetic Particles mass of frame	Average	Standrad deviation
		0.3	0.06659	0.01525
		0.5	0.00953	0.0062
		0.7	0.00167	0.001

## Sheet: Figure 3b
Figure 3b-ii
	Magnetic field frequency	Average speed(total include inertia part)	Standrad deviation	Horizontal displacement(one cycle)	Standrad deviation
	0.5 Hz	26.99	0.1	26.99	0.1
	1 Hz	29.71	0.12	29.71	0.12
	2 Hz	24.26	0.2	24.26	0.2
	5 Hz	6.71874	5.73983	24.14	17.9372
	10 Hz	5.29408	2.78076	28.0267	10.5384
	20 Hz	1.06793	0.10993	2.38	0.14

## Sheet: Figure 3c
Figure 3c
	Magnetic Particles mass of frame
	0.3	x (mm)	0.14	0.14	0.14	0.14	0.14	0.14	0.14	0.14	0.14	0.14	0.14	0.14	0.14	0.14	0.14	0.14	0.16	0.16	0.14	0.15	0.16	0.16	0.19	0.19	0.22	0.22	0.22	0.22	0.22	0.22	0.22	0.22	0.22	0.22	0.22	0.22	0.22	0.22	0.22	0.23	0.22	0.22	0.22	0.22	0.22	0.23	0.23
		y (mm)	0.18	0.18	0.18	0.18	0.18	0.18	0.2	0.2	0.2	0.2	0.18	0.18	0.2	0.2	0.2	0.2	0.23	0.23	0.21	0.21	0.23	0.23	0.32	0.32	0.31	0.31	0.31	0.31	0.35	0.35	0.34	0.34	0.34	0.34	0.35	0.35	0.35	0.35	0.35	0.35	0.35	0.35	0.34	0.34	0.35	0.35	0.35
	0.5	x (mm)	-0.06	-0.06	-0.06	-0.06	-0.06	-0.06	-0.06	-0.06	-0.06	-0.06	-0.06	-0.06	-0.06	-0.06	-0.06	-0.06	-0.06	-0.06	-0.06	-0.06	-0.06	-0.06	-0.06	-0.06	-0.06	-0.06	-0.06	-0.06	-0.06	-0.06	-0.06	-0.06	-0.06	-0.06	-0.06	-0.06	-0.06	-0.06	-0.06	-0.06	-0.06	-0.06	-0.06	-0.06	-0.06	-0.06	-0.06
		y (mm)	0.12	0.12	0.12	0.12	0.12	0.12	0.12	0.12	0.12	0.12	0.12	0.12	0.12	0.12	0.12	0.12	0.12	0.12	0.12	0.12	0.12	0.12	0.12	0.12	0.12	0.12	0.12	0.12	0.12	0.12	0.12	0.12	0.12	0.12	0.12	0.12	0.12	0.12	0.12	0.12	0.12	0.12	0.1	0.1	0.13	0.13	0.12
	0.7	x (mm)	0.14	0.14	0.14	0.14	0.14	0.14	0.14	0.14	0.14	0.14	0.14	0.14	0.14	0.14	0.14	0.14	0.15	0.15	0.25	0.25	0.25	0.25	0.25	0.25	0.33	0.33	0.37	0.37	0.38	0.38	0.38	0.38	0.38	0.38	0.36	0.36	0.36	0.36	0.38	0.38	0.49	0.49	0.51	0.51	0.51	0.51	0.55
		y (mm)	0.07	0.07	0.07	0.07	0.07	0.07	0.07	0.07	0.07	0.07	0.07	0.07	0.06	0.06	0.09	0.09	0.12	0.12	0.31	0.31	0.31	0.31	0.18	0.18	0.21	0.21	0.15	0.15	0.16	0.16	0.15	0.15	0.16	0.16	0.18	0.18	0.34	0.34	0.34	0.34	0.38	0.38	0.54	0.54	0.53	0.53	0.53
[truncated: 740 more columns]

## Sheet: Figure 3d-i
Figure 3d-i
		Frequency of Bh (Hz)	Bending angle (Maximum)			Average	Standrad deviation
		10 Hz	50.35	46.532	48.887	48.5897	1.92629
		20 Hz	47.343	50.973	48.198	48.838	1.89774
		30 Hz	48.691	46.732	48.652	48.025	1.11994
		40 Hz	42.338	38.775	43.196	41.4363	2.34437
		50 Hz	35.823	33.052	35.018	34.631	1.42546
		60 Hz	28.919	32.062	28.584	29.855	1.91864

## Sheet: Figure 3d-ii
Figure 3d-ii
		Frequency of Bh (Hz)	Percentage of leaked drugs (%)			Average	Standrad deviation
		10 Hz	0.79252	0.54227	0.68113	0.67197	0.12538
		20 Hz	0.76678	0.89766	0.8948	0.85308	0.07475
		30 Hz	0.9933	0.98011	0.85624	0.94322	0.07562
		40 Hz	0.79661	0.7043	0.79758	0.76616	0.05358

## Sheet: Figure 5g
Figure 5g
		Experiment	10	10.4	10.8	11.2	11.6	12	12.4	12.8	13.2	13.6	14	14.4	14.8	15.2	15.6	16	16.4	16.8	17.2	17.6	18	18.4	18.8	19.2	19.6	20	20.4	20.8	21.2	21.6	22	22.4	22.8	23.2	23.6	24	24.4	24.8	25.2	25.6	26	26.4	26.8	27.2	27.6	28	28.4
		1 V	16.3457	15.6834	15.0666	14.4875	13.9525	13.4467	12.9779	12.5377	12.1202	11.7244	11.3544	10.9993	10.6625	10.3473	10.0381	9.7501	9.4805	9.2191	8.9752	8.7419	8.5195	8.3063	8.105	7.9091	7.7239	7.541	7.368	7.1993	7.044	6.8916	6.7427	6.6043	6.4715	6.3447	6.219	6.0979	5.9837	5.8692	5.7645	5.6585	5.5592	5.4645	5.3699	5.2795	5.1905	5.1112	5.0322
			10	10.4	10.8	11.2	11.6	12	12.4	12.8	13.2	13.6	14	14.4	14.8	15.2	15.6	16	16.4	16.8	17.2	17.6	18	18.4	18.8	19.2	19.6	20	20.4	20.8	21.2	21.6	22	22.4	22.8	23.2	23.6	24	24.4	24.8	25.2	25.6	26	26.4	26.8	27.2	27.6	28	28.4
		2 V	31.334	30.005	28.7765	27.6183	26.5433	25.5385	24.6013	23.7118	22.8783	22.0954	21.3514	20.6453	19.9748	19.3372	18.7329	18.1582	17.6159	17.1002	16.6094	16.1479	15.7004	15.2843	14.8749	14.4902	14.1214	13.7637	13.4215	13.0914	12.7779	12.4757	12.1891	11.913	11.646	11.3952	11.1458	10.9085	10.6793	10.4636	10.2445	10.0415	9.8438	9.6463	9.4629	9.2862	9.1145	8.9433	8.7876
			10	10.4	10.8	11.2	11.6	12	12.4	12.8	13.2	13.6	14	14.4	14.8	15.2	15.6	16	16.4	16.8	17.2	17.6	18	18.4	18.8	19.2	19.6	20	20.4	20.8	21.2	21.6	22	22.4	22.8	23.2	23.6	24	24.4	24.8	25.2	25.6	26	26.4	26.8	27.2	27.6	28	28.4
		3 V	44.922	42.982	41.159	39.464	37.883	36.4	35.025	33.728	32.506	31.35	30.261	29.2263	28.2377	27.3127	26.4312	25.5936	24.795	24.0426	23.327	22.6494	22.0042	21.3934	20.8075	20.2478	19.7106	19.1927	18.6986	18.2227	17.7657	17.3296	16.9135	16.5138	16.1231	15.7546	15.403	15.0611	14.7351	14.4174	14.1088	13.807	13.523	13.246	12.977	12.7199	12.4754	12.2306	12.0027
			10	10.4	10.8	11.2	11.6	12	12.4	12.8	13.2	13.6	14	14.4	14.8	15.2	15.6	16	16.4	16.8	17.2	17.6	18	18.4	18.8	19.2	19.6	20	20.4	20.8	21.2	21.6	22	22.4	22.8	23.2	23.6	24	24.4	24.8	25.2	25.6	26	26.4	26.8	27.2	27.6	28	28.4
		4 V	54.216	51.83	50.119	48.037	46.102	44.287	42.595	41.006	39.9	38.483	37.139	35.841	34.628	33.478	32.644	31.592	30.601	29.6581	28.7621	27.9178	27.1142	26.3477	25.6081	24.9083	24.2324	23.5859	22.9654	22.3635	21.7961	21.2479	20.7224	20.2255	19.7463	19.284	18.8434	18.4163	17.998	17.607	17.2185	16.8523	16.4908	16.1458	15.8097	15.4886	15.1798	14.8833	14.5968
		Simulation	10	10.0125	10.025	10.0375	10.05	10.0625	10.075	10.0875	10.1	10.1125	10.125	10.1375	10.15	10.1625	10.175	10.1875	10.2	10.2125	10.225	10.2375	10.25	10.2625	10.275	10.2875	10.3	10.3125	10.325	10.3375	10.35	10.3625	10.375	10.3875	10.4	10.4125	10.425	10.4375	10.45	10.4625	10.475	10.4875	10.5	10.5125	10.525	10.5375	10.55	10.5625	10.575
		1 V	14.5948	14.5948	14.5948	14.5948	14.5661	14.5374	14.5374	14.5374	14.5042	14.471	14.471	14.471	14.438	14.405	14.405	14.405	14.3721	14.3392	14.3392	14.3392	14.3065	14.2738	14.2738	14.2738	14.2414	14.2089	14.2089	14.2089	14.1767	14.1444	14.1444	14.1444	14.1123	14.0803	14.0803	14.0803	14.0485	14.0167	14.0167	14.0167	13.9852	13.9536	13.9536	13.9536	13.9223	13.891	13.891
			10	10.0125	10.025	10.0375	10.05	10.0625	10.075	10.0875	10.1	10.1125	10.125	10.1375	10.15	10.1625	10.175	10.1875	10.2	10.2125	10.225	10.2375	10.25	10.2625	10.275	10.2875	10.3	10.3125	10.325	10.3375	10.35	10.3625	10.375	10.3875	10.4	10.4125	10.425	10.4375	10.45	10.4625	10.475	10.4875	10.5	10.5125	10.525	10.5375	10.55	10.5625	10.575
		2 V	29.1896	29.1896	29.1896	29.1896	29.1322	29.0748	29.0748	29.0748	29.0084	28.9421	28.9421	28.9421	28.876	28.81	28.81	28.81	28.7442	28.6784	28.6784	28.6784	28.613	28.5477	28.5477	28.5477	28.4828	28.4179	28.4179	28.4179	28.3533	28.2888	28.2888	28.2888	28.2247	28.1606	28.1606	28.1606	28.097	28.0334	28.0334	28.0334	27.9704	27.9073	27.9073	27.9073	27.8447	27.782	27.782
			10	10.0125	10.025	10.0375	10.05	10.0625	10.075	10.0875	10.1	10.1125	10.125	10.1375	10.15	10.1625	10.175	10.1875	10.2	10.2125	10.225	10.2375	10.25	10.2625	10.275	10.2875	10.3	10.3125	10.325	10.3375	10.35	10.3625	10.375	10.3875	10.4	10.4125	10.425	10.4375	10.45	10.4625	10.475	10.4875	10.5	10.5125	10.525	10.5375	10.55	10.5625	10.575
		3 V	43.7844	43.7844	43.7844	43.7844	43.6983	43.6121	43.6121	43.6121	43.5126	43.4131	43.4131	43.4131	43.3141	43.215	43.215	43.215	43.1163	43.0176	43.0176	43.0176	42.9196	42.8216	42.8216	42.8216	42.7242	42.6268	42.6268	42.6268	42.53	42.4331	42.4331	42.4331	42.337	42.2409	42.2409	42.2409	42.1456	42.0502	42.0502	42.0502	41.9556	41.8609	41.8609	41.8609	41.767	41.673	41.673
			10	10.0125	10.025	10.0375	10.05	10.0625	10.075	10.0875	10.1	10.1125	10.125	10.1375	10.15	10.1625	10.175	10.1875	10.2	10.2125	10.225	10.2375	10.25	10.2625	10.275	10.2875	10.3	10.3125	10.325	10.3375	10.35	10.3625	10.375	10.3875	10.4	10.4125	10.425	10.4375	10.45	10.4625	10.475	10.4875	10.5	10.5125	10.525	10.5375	10.55	10.5625	10.575
		4 V	50.1167	50.1167	50.1167	50.1167	50.0219	49.927	49.927	49.927	49.8174	49.7079	49.7079	49.7079	49.5988	49.4897	49.4897	49.4897	49.3809	49.2722	49.2722	49.2722	49.1642	49.0562	49.0562	49.0562	48.9489	48.8417	48.8417	48.8417	48.735	48.6283	48.6283	48.6283	48.5223	48.4164	48.4164	48.4164	48.3113	48.2062	48.2062	48.2062	48.1019	47.9976	47.9976	47.9976	47.894	47.7904	47.7904
[truncated: 1,555 more columns]

[truncated: 9 more sheets: Figure 7d-ii, Figure 8c-ii, Figure S2-a, Figure S2-b, Figure S2-c, Figure S3, Figure S4, Figure S5-e, Figure S11]
